# Supplementary material for: A Multi-Static Radar Network with Ultra-Wideband Radio-Equipped Devices
Source: Sensors (Basel). 2020 Mar 13;20(6):1599. doi: 10.3390/s20061599 (PMC7147715; doi:10.3390/s20061599)
Supplement: Supplementary file 1 [file sensors-20-01599-s001.zip]

Archive with 3 entries (2 files):
- SupplementaryFiles/
- SupplementaryFiles/realTimeExperiments.mp4
- SupplementaryFiles/videoAbstract.mp4
